# Supplementary material for: Polish Women Have Moderate Knowledge of Gestational Diabetes Mellitus and Breastfeeding Benefits
Source: Int J Environ Res Public Health. 2021 Oct 3;18(19):10409. doi: 10.3390/ijerph181910409 (PMC8508017; doi:10.3390/ijerph181910409)
Supplement: Supplementary file 1 [file ijerph-18-10409-s001.zip]

Archive with 1 entries (1 files):
- ijerph-1344017-supplementary.pdf
